# Supplementary material for: Stability Evaluation of Reference Genes in Gynaephora qinghaiensis (Lepidoptera: Lymantriidae) for qRT-PCR Normalization
Source: Insects. 2025 Oct 1;16(10):1019. doi: 10.3390/insects16101019 (PMC12564365; doi:10.3390/insects16101019)
Supplement: Supplementary file 1 [file insects-16-01019-s001.zip]

Archive with 8 entries (8 files):
- Appendix A.txt
- Appendix B.txt
- Figure S1 The stability of candidate reference genes for qRT-PCR of Gynaephora qinghaiensis samples based on ΔCt values.opju
- Figure S1 The stability of candidate reference genes for qRT-PCR of Gynaephora qinghaiensis samples based on ΔCt values.tif
- Figure S2 The stability of candidate reference genes for qRT-PCR of Gynaephora qinghaiensis samples with gerNorm.opju
- Figure S2 The stability of candidate reference genes for qRT-PCR of Gynaephora qinghaiensis samples with gerNorm.tif
- Figure S3 The stability of candidate reference genes for qRT-PCR of Gynaephora qinghaiensis samples with NormFinder.opju
- Figure S3 The stability of candidate reference genes for qRT-PCR of Gynaephora qinghaiensis samples with NormFinder.tif
