# Supplementary material for: Stability Evaluation of Reference Genes in Gynaephora qinghaiensis (Lepidoptera: Lymantriidae) for qRT-PCR Normalization
Source: Insects. 2025 Oct 1;16(10):1019. doi: 10.3390/insects16101019 (PMC12564365; doi:10.3390/insects16101019)
Supplement: Supplementary file 1 [file insects-16-01019-s001.zip › Appendix A.txt]

>Seq1 [organism=Gynaephora qinghaiensis] arginine kinase(AK) mRNA,complete cds
ATGGAGGGCTACCCCTTCAACCCCTGCTTGACAGAGGCCCAATACAAGGAGATGGAAGAAAAAGTCTCCAGCACTCTCTCTGGCCTAGAAGGTGAACTCAAGGGTACCTTCTACCCTCTCACTGGCATGTCCAAGGAGGTACAACAGCAGCTGATCGATGACCACTTCTTGTTCAAAGAGGGTGACCGTTTCCTCCAGGCCGCTAATGCTTGCCGTTTCTGGCCCACTGGCCGTGGTATCTACCACAATGAGAACAAGAGTTTCTTGGTATGGTGCAATGAGGAAGACCATCTTCGTCTTATTTCCATGCAGATGGGTGGTGACTTGAAACAGGTATACAAGAGGCTGGTTACAGCTGTGAATGATATTGAGAAGAGGATTCCCTTCTCTCACGATGACAGGCTTGGTTTCTTGACCTTCTGCCCCACCAATCTTGGTACTACAGTCCGTGCGTCTGTCCATATCAAGCTGCCTAAACTGGCCGCAGACAAGGCAAAGCTTGAGGAAGTCGCATCTAAATACCACTTGCAGGTACGCGGAACGCGCGGAGAGCACACAGAGGCTGAAGGCGGTGTCTATGACATCTCCAACAAGAGGCGTATGGGTCTCACCGAGTACGATGCCGTCAAGGAAATGTACGATGGCATCGCTGAACTGATTAAGATTGAAAAATCGCTGTAA
>Seq2 [organism=Gynaephora qinghaiensis] elongation factor 1-alpha(EF1-alpha) mRNA,complete cds
ATGGATTCCACTGAGCCCCCATATAGCGAATCTCGTTTCGAGGAAATCAAAAAGGAAGTCTCCTCTTACATCAAGAAAATTGGTTACAATCCAGCTGCTGTCGCTTTTGTACCCATTTCTGGCTGGCATGGAGACAACATGTTGGAGCCCTCTACCAAAATGCCCTGGTTCAAGGGATGGATGGTTGAGCGCAAGGAAGGCAAAGCTGAAGGCAAATGCCTCATTGAGGCCCTGGACGCCATCCTGCCACCTGCTCGTCCCACAGACAAGCCCCTCCGTCTTCCTCTCCAGGACGTATACAAAATCGGCGGTATTGGTACAGTGCCAGTAGGTCGTGTTGAAACTGGTATCCTCAAGCCTGGTACAATTGTTGTCTTCGCACCTGCCAACATCACCACTGAAGTCAAATCTGTGGAGATGCACCACGAAGCCCTGCAAGAGGCAGTACCCGGTGACAACGTAGGTTTTAACGTAAAGAACGTATCTGTCAAGGAATTGCGCCGTGGCTACGTAGCTGGTGACTCTAAGAACAACCCACCTAAAGGTGCCGCCGATTTCACAGCACAGGTTATCGTACTCAACCACCCTGGTCAAATTTCAAACGGTTACACGCCTGTGTTGGATTGCCACACAGCTCACATCGCTTGCAAATTCGCCGAAATCAAAGAAAAGGTTGACCGTCGTACTGGTAAATCCACTGAGGAAAATCCAAAATCCATCAAATCTGGTGATGCTGCCATTGTTAATCTAGTTCCATCCAAGCCTCTATGTGTAGAGTCTTTCCAGGAGTTCCCTCCCCTCGGTCGTTTCGCTGTGCGTGACATGAGGCAAACAGTTGCTGTAGGAGTAATTAAGGCTGTAAACTTCAAGGATGCCTCCGGTGGTAAGACAACCAAAGCAGCTGAAAAGGCCGCCAAAGGCAAGAAGTAG
>Seq3 [organism=Gynaephora qinghaiensis] glyceraldehyde-3-phosphate dehydrogenase(GAPDH) mRNA,complete cds
ATGTCGAAAATTGGTATCAATGGATTTGGCCGCATCGGGCGTCTGGTTCTTCGTGCAGCCGTGGACAAAGGTGCTCAGGTAGTTGCCATCAATGATCCCTTCATTGGTCTGGACTACATGGTTTACCTTTTCAAATATGACTCCACTCATGGTCGTTTCAAGGGCACGGTTGAAGTTCAAGATGGCTTCCTTGTTGTCAATGGAAACAAAATCTCCGTCTTTTCTGAGAGAGATCCTAAAGCCATTCCGTGGGGCAAGGCTGGTGCAGAATATATCGTGGAATCTACTGGTGTATTCACAACCACAGAAAAAGCATCCGCTCATTTAGAAGGTGGTGCCAAGAAAGTCATCATCTCTGCTCCTAGTGCTGATGCTCCCATGTTCGTGGTTGGAGTAAACCTCGAAGCCTATGATCCCTCTTACAAGGTTATCTCCAACGCTTCTTGCACTACAAACTGCTTGGCTCCTCTTGCAAAGGTTATCCACGACAATTTCGAAATTGTTGAAGGTCTCATGACCACTGTACACGCAACCACTGCCACTCAAAAAACCGTCGATGGACCCTCTGGCAAACTGTGGCGTGATGGCCGTGGTGCTCAACAGAACATAATCCCCGCCTCCACTGGCGCTGCTAAGGCTGTGGGTAAAGTCATTCCTGCCCTAAATGGAAAACTGACCGGTATGGCCTTCCGTGTACCTGTTGCTAACGTCTCTGTCGTCGATCTCACAGTCCGCCTAGGCAAGCCTGCGTCTTATGACGCTATCAAACAGAAGGTTAAGGAGGCTGCCCAGGGCCCATTGAAGGGTATTCTTGATTACACTGAGGAACAGGTTGTATCTTCAGACTTCATCGGTGACACACACTCTTCAATCTTCGATGCTGCTGCCGGTATCTCTCTCAATGAGAACTTCGTCAAGCTCATCAGTTGGTACGACAATGAGTTTGGTTATTCCAACCGTGTCATCGATCTCATCAAGTACATCCAAACCAAGGATTAA
>Seq4 [organism=Gynaephora qinghaiensis] ribosomal protein L7(RPL7) mRNA,complete cds
ATGGTAGCCACTACAGCGAAGAAGGCTGCGGCCGAGAAGAAACCAGTAAAGGGTAAGGAGGACAGCAAGAAGCTGCCCGCCGTTCCAGAGTCAGTGCTCAAGCACCGCAAGAGGAGAGATGCTCTTCGCACGCGCCGCCTCCAGATCACCCTCAAGAGGCGTTCAGCAGCCGTTAAAAAAAGGAAGGAAATCTTCAAAAGAGCAGAACAGTATGTTAAGGAATACCGAATCAGGGAGCGAGATGAGATCAGGCTAGCCAGACAAGCTCGAAACCGTGGCAACTACTATGTTCCTGGAGAAGCTAAGCTCGCATTTGTCATCCGTATCCGTGGTATCAACCAAGTTTCACCGAAGGTCCGCAAAGTACTGCAGCTGTTCAGGTTGCGTCAGATCAACAATGGTGTATTTGTGCGTCTAAATAAGGCAACAGTAAATATGCTCCGTATCGCTGAGCCATACATTGCATGGGGATACCCTAATCTTAAGAGCGTTAGGGAGTTGGTATACAAGCGTGGTTTCGCCAAGGTGAATGGTCAACGTGTGCCACTTACATCCAACACAATTGTAGAACAGAAGCTCGGCAAGCAGAACATTATTTGTGTTGAGGACCTCATCCATGAGATCTTCAGTGTCGGAGAGAAGTTCAAGTATGCTAGCAACTTCCTATGGCCATTTAAACTGAACAACCCGACCGGAGGGTGGCGTAAGAAGACCATCCATTACGTAGATGGCGGTGACTTTGGTAACCGCGAGGACAAGATCAACGAACTCCTGAGGAGAATGGTCTAA
>Seq5 [organism=Gynaephora qinghaiensis] ribosomal protein L19(RPL19) mRNA,complete cds
ATGAGTTCCCTCAAGCTGCAGAAGAGGCTTGCAGCCTCTGTTATGCGATGCGGTAAAAAGAAGGTGTGGCTTGATCCCAATGAGATCAATGAAATAGCAAACACTAACTCCAGACAGAACATCCGTAAGATGATCAAGGATGGTCTTGTCATCAAAAAGCCTGTTGCTGTACATTCCCGTGCACGTGTCCGTAAGAACACAGAAGCCAGAAGAAAGGGACGTCACTGTGGCTTTGGTAAAAGAAGGGGTACAGCTAATGCTCGTATGCCACAGAAAGAACTCTGGGTTCAAAGACAAAGAGTTCTACGTAAGTTGCTTCTTAAATACAGAACAGCAAAGAAGATTGACAGGCATTTATACCATGCCCTGTACATGAAGGCAAAGGGTAATGTGTTCAAGAACAAGCGTGTACTCATGGAGTATATCCACAGGAAGAAGGCTGAGAAGGCTAGGACTAAGATGCTCAGTGATCAGGCTGAGGCCCGTCGTAACAAGGTGAAGGAGGCGCGCAAACGCCGCGAAGAACGTATCGCCGCCAAGAAGGAAGAACTGTTGCAGACATTCGCGCGGGAAGACGAGGCAGCAGTTACAGCCAAGAAGTGA
>Seq6 [organism=Gynaephora qinghaiensis] ribosomal protein S15(RPS15) mRNA,complete cds
ATGGCTGAGGTTGATGAAACTCTCAAGAAAAAACGTACCTTCAGGAAGTTTACCTTCCGTGGTGTTGATCTTGATCAGCTTCTTGATATGCCCAATGAGCAACTCATGGAGTTGATGCATGCGCGCGCTCGCAGGAGGTTCGCCCGTGGTCTTAAACGTAAACCTATGGCTTTAGTGAAGAAACTCCGTCGTGCAAAAAAAGAGGCCCCACCAAATGAGAAGCCCGAGATAGTAAAAACTCACTTGAGAAACATGATAATTGTTCCTGAGATGGTTGGCTCTATTGTTGGTATCTACAATGGAAAGACCTTCAATCAGGTTGAAATCAAACCGGAAATGATTGGACATTATCTTGGTGAATTCTCAGTCACATACAAGCCTGTGAAACACGGTAGGCCTGGTATTGGTGCCACCCACAGCTCCAGGTTCATTCCACTGAAGTAG
>Seq7 [organism=Gynaephora qinghaiensis] ribosomal protein S18(RPS18) mRNA,complete cds
ATGTCAAACCCTAGGCAATACAAAATCCCTGACTGGTTTCTCAATAGGCAGAAGGATATTGTTGATGGCAAGTACAGCCAGCTAACCTCATCCAATTTGGACTCTAAGCTTCGTGAAGATTTGGAGAGGCTTAAGAAGATCCGTGCTCATAGAGGAATGCGTCACTACTGGGGCCTCCGAGTTCGTGGTCAACATACTAAGACTACTGGCCGAAGAGGAAGAACTGTTGGTGTGTCTAAGAAGAAGTAA
>Seq8 [organism=Gynaephora qinghaiensis] Troponin C mRNA,complete cds
ATGTCGTGTTCAAGATTAACGAGCCGAAGAAATACAACTGATGATTCGCAAATTATCATGTTACGGCAAGCGTTCAGCATGTTCGACTCGCAGAAGGAAGGAAAAATTGAGAAAGAGAAAGTGCAAACGATATTGAGCACTATGGTACATAATTATGATGACTTGGAACTAGACCAAATGCTGGACAGCGAGGACGCCGAAGGCTGCGGCAAAGTGAACTTTGATTCATTCGTCCGTGTAGCTACTCATTTCCTTGATGAAGATGATGAAGCTTTACAAAAAGAACTTAAGGAAGCTTTTAGACTTTACGATAAAGAGGGTAATGGCTACATTCCCACATCAAGCCTCCGGGAAATTCTAGCTGCTTTAGATGAACAACTCACGCCTGATCAAGTGGATGAGATGATCGCAGAAATAGATAAAGATTCATCTGGAACCGTGGATTTCGATGAATTCATGGCTATGATGACCGGTGATTAA
>Seq9 [organism=Gynaephora qinghaiensis] alpha-tubulin(alpha-TUB) mRNA,complete cds
ATGAGGGAATGTATCTCCGTCCACATCGGCCAAGCCGGCGTTCAGATCGGCAATGCTTGTTGGGAGTTGTACTGCCTGGAGCATGGCATCCAGCCTGATGGTCAGATGCCGTCGGACAAGACCCTTGGTGGTGGCGATGACTCATTCAATACATTCTTCAGCGAGACCGGTGCTGGCAAGCATGTGCCAAGAGCTGTCTTTGTAGACTTGGAACCTACCGTAGTCGACGAGGTTCGAACCGGCACGTATCGTCAGCTGTTTCATCCAGAACAACTTATCACTGGCAAGGAAGACGCAGCCAACAACTACGCGAGAGGGCACTACACCATCGGCAAGGAAATCGTCGACGTAGTTCTGGACAGGATGAGGAAACTAGCTGACCAGTGCACTGGACTACAGGGCTTCTTAGTGTTTCACTCGTTCGGTGGAGGCACTGGGTCTGGCTTTACGTCACTATTGATGGAGCGTCTCTCCGTGGACTATGGAAAGAAGTCCAAGCTTGAATTCTCTATTTACCCAGCACCACAGGTGTCGACCGCCGTAGTAGAGCCATACAACTCGATCCTGACAACACACACCACGTTGGAGCACTCTGACTGCGCCTTCATGGTAGACAACGAGGCTATATACGACATCTGCAGGAGGAACCTTGACATCGAGAGACCAACTTACACCAATCTTAACAGGCTTATTGGACAGATCGTGTCCTCCATAACAGCATCACTTCGATTCGATGGTGCTCTGAACGTAGACCTGACAGAGTTCCAAACTAACTTGGTGCCATATCCTCGCATACATTTCCCCCTCGCGACATACGCCCCTGTCATATCCGCTGAGAAAGCGTACCATGAACAACTCACCGTTGCTGAAATAACAAACGCTTGTTTTGAACCTGCTAATCAGATGGTAAAATGCGATCCACGTCACGGCAAATACATGGCGTGCTGCATGTTGTACAGAGGCGACGTGGTACCCAAGGACGTGAACGCAGCCATCGCCACAATAAAAACCAAGAGAACTATACAGTTCGTAGATTGGTGTCCCACTGGATTCAAAGTAGGAATCAACTACCAGCCCCCGACGGTAGTGCCCGGAGGAGACCTGGCGAAGGTGCAGCGCGCTGTCTGCATGTTGTCCAACACTACTGCCATCGCTGAAGCCTGGGCCAGGCTTGACCATAAATTCGATCTAATGTACGCAAAACGGGCATTCGTCCACTGGTACGTCGGTGAAGGTATGGAGGAAGGAGAGTTTTCTGAAGCTCGTGAAGATCTTGCTGCACTAGAGAAAGACTACGAGGAAGTAGGAGTAGACTCCACCGAGGGAGAGCTAGATGAGGAGAACGAATACTAA
>Seq10 [organism=Gynaephora qinghaiensis] Cyclin A mRNA,complete cds
ATGGCTTTTAGAATACACGAAGATCAAGAGAATAGTAATTTAGGGCTCAGAAAAGATAATGCTGATTTATATACAAACCAGCGGCGTGCTTTGGGCGACCTTAACCAGTTCGGATGTAACCAAACTCGGAACCTAAAACTTGGATTGACGAATGGACCGTGTAAAGTTCAGGAAGAAAATCGGGCGATGCGACAAATTAAAAATGAAAAGAATATTGTCCTACCCGTAGCACAATTTCGCGCCTTCAGTGTTTACGAAGACAAACCAACTGAGGCTGAAATAAAGAAAAAAGAGACATATAAGCCATTCACTGCTAAAGATACCAAAAAAGATAGCATATTTATAAGCAATGAGAATGTAAAGACACTCTATCCAAAGGCTGACAAGAAACCTGATTGTCTTATAGAAGCCACTCAGACTCGTGCTCCTTTACAAGATAAGAAAAATGTGGTCGAATCTCCTATGTCAGTTGTGGACACAAGTGTGCTTTCTATGTCTGTATCTAAGAATGAAAGTCAGATTATTGAGGATGAAGACACAACCACTGCACAGACTGATCGGGAATTATTCTTCCATGTCATAGAATACAGGCAAGACATCTATGAATACATGAAGGAAATAGAAGTGAAGAATAGAGCCAACCCCCGCTACATGCGTAAGCAGCCAGATATTACACATATGATGCGTTCTATTTTGATTGACTGGCTGGTTGAAGTGTGTGATGAATACGGTCAACAAAGTGAGACATTACATTTAGCTGTGTCATATGTAGACCGCTTCTTGTCTTATATGAGTGTTGTTCGTACTAAGTTGCAGCTTGTGGGCACAGCCGCTACTTACATTGCAGCAAAATATGAGGAAGTGTATCCACCAGAAGTATCAGAGTTTGTGTACATCACTGACGACACATACACGAAACGTGAAGTCTTGAGAATGGAACATTTGATTCTGAAGGTGCTGTCCTTCGACCTGTCTACGCCAACGTCTCTTGCTTTCTTGTCACTTTACTGTATATCAAATGGACTTTCAAAGAAGACCTTTCACTTAGCTTCTTACCTTGCCGAACTCTGCCTTTTGGAAGCAGATCCTTACCTCCAGTTTAAGCCATCAATCATAGCTGCAAGTGCTTTAGCTACAGCCCGTCATTGTCTTTTATGTGAGAACTGTTCTATCGAAGATCAAATCAAGATTGAATTACAAGATGTTAAGAACGCCAGCATTAAAACAGCTTGTGCTGATATAGCGTGGCCCACCATACTGGAATCATGTTCTGGATATTCACTGTCGGATTTGGAGCCCTGCATCATCGAACTTGCTCGCACACATTCCCACGCTAGTAGCCAACCATACAGAGCTATTCCGGATAAATATAAGAGCAACAAATTCGAAGGCGTGTCGCTAATCGAGCCTCGTCCGATGTATCCCGTACCGAAATATCAGCCGCCAGCGCCTGCTGCAAATGCAAGGAGCAGCTAA
>Seq11 [organism=Gynaephora qinghaiensis] ribosomal protein L15(RPL15) mRNA,complete cds
ATGGGCGCGTATAGATATATTCAAGAGTTGTATAGAAAGAAGTTAAGTGATGTTATGCGATTCCTCTTACGTATTAGAGTGTGGCAGTATCGGCAGTTGACTCGTATGCACCGTGCTCCTAGGCCAACAAGGCCCGACAAAGCTAGGAGGCTGGGATACAGAGCTAAGCAGGGTTATGTCGTCTTCAGGATCCGCGTGCGTCGTGGTGGCCGCAAACGTCCCGTGCCTAAGGGTGCTACTTACGGTAAACCCAAGAGCCAGGGTGTGAACCAGTTAAAACCCACACGCAACCTTCAGTCAATTGCAGAGGAACGTGTTGGTCGTCGTTGTGGTGGTCTCCGTGTCCTGAATTCATACTGGGTGGCCCAAGATTCATCCTACAAATACTTTGAAGTCATCTTAGTTGACCCATCACATAAGGCTATCCGCCGTGACCCTAAGATCAACTGGATAGTCAACGCAGTTCACAAACATCGTGAGATGCGAGGTCTGACATCTGCTGGACGTAGCTCCCGTGGACTTGGCAAAGGTCATCGTTTCTCACAAACCAAGGGAGGATCTCGACGTGCTGCCTGGATCCGCCGCAACACACTGCAGTTGCATCGCAAACGATAA
>Seq12 [organism=Gynaephora qinghaiensis] ribosomal protein L17(RPL17) mRNA,complete cds
ATGGGTCGTTACTCTCGGGAACCGGATAATCCAGCGAAGTCATGCAAAGCGCGTGGCTCAAATCTTCGTGTTCATTTCAAGAACACCTATGAGACAGCAATGGCAATCAGGAAACTACCCCTCCGCCGTGCTGTCCGTTACCTTAAGAATGTGACAGAACAAAAGGAATGCATTCCATTCCGCCGTTTTAATGGTGGTGTTGGCCGATGTGCACAAGCTAAACAGTTTGGTACCACACAGGGACGTTGGCCCAAGAAATCTGCTGAGTTCTTGCTCCAGTTGCTTAGGAATGCTGAATCCAATGCTGATTATAAAGGCCTGGATGTTGACAGGCTTGTTATTGACCACATTCAGGTAAACCGCGCACCCTGTTTGCGTAGACGCACATATCGTGCCCACGGTCGTATCAACCCTTATATGTCATCGCCCTGTCATATAGAGGTCTGCCTCAGTGAGCGTGAGGATGCTGTCGCTAGAGCAGCACCCACTGACGATGCGCCAGCTAAGAAGAAGCTCTCGAAAAAGAAGCTCGCGCGTCAGAAGGAAAAGATGATGAGGGAATAG
>Seq13 [organism=Gynaephora qinghaiensis] ribosomal protein S8(RPS8) mRNA,complete cds
ATGGGTATCAGTCGTGATCACTGGCATAAACGAAGGGCTACAGGCGGCAAACGCGCGCCGATTCGCAAGAAGAGGAAGTATGAGTTAGGTCGCCCAGCTGCCAATACAAAGCTTGGAGCCCAACGTATCCATTTGGTTCGTTCCCGTGGAGGAAACACTAAGTTTCGTGCTCTGCGTTTAGACACTGGCAATTTCTCGTGGGGATCTGAGTGCTCCACCCGCAAGACCCGTATTATTGATGTTGTTTACAATGCATCTAACAATGAGTTGGTGCGTACCAAGACACTAGTGAAAAATGCTATTGTAGTAGTAGATGCTACACCCTTTAGGCAATGGTATGAGTCTCATTACCTGCAGCCACTTGGCAGAAAGAAGGGAGCCAAACTGACAGAGGCAGAAGATGCTATTATCAACAAGAAACGCAGCCAAAAGACAGCCAAGAAGTATGTAGCAAGACAGCGTACTAGCAAAGTTGAAGGTCCAATTGAGGAGCAGTTCCATACTGGACGTCTGCTGGGTGAGAGCAATTTCCTCTTTATGAACATAAATCATAATTTTTATAGCAATATGTGTAAAAGAAAGCAATGTAGCAGCTGA
>Seq14 [organism=Gynaephora qinghaiensis] heat shock protein 60(HSP60) mRNA,complete cds
ATGTTGCGTTTACCTCGTGTTGTTCGTCAAACAGTTTCTATCCACAAAGCTCATCAATTCTCAAGGTTATACGCTAAAGATGTGAGATTCGGTGCTGATGTAAGAGCCCTCATGCTACAGGGCGTAGATGTCCTCGCCGACGCCGTAGCCGTGACAATGGGTCCAAAAGGCAGAAATGTCATTTTAGAACAATCTTGGGGTTCACCAAAGATTACAAAAGACGGTGTGACAGTTGCTAAAGGCGTCGAACTCAAAGACAAATTCCAGAACATTGGCGCAAAATTAGTACAAAATGTAGCGAACAACACAAATGAGGAAGCTGGTGATGGCACAACAACAGCTACAGTACTCGCCCGGGCAATCGCTAAGGAGGGTTTTGAAAAAATCTCAAAAGGTGCAAATCCTATTGAAATCCGAAGAGGAGTTATGCTCGCTGTGGACACCGTGAAAGAAAAGTTAAAGAGCATGTCTAAGCCTGTAACAACTCCTGAAGAGATCGCGCAAGTAGCCACCATCTCCGCCAACGGTGATCTCGCCATCGGCAAGCTGATCGCTGATGCCATGAAAAAGGTTGGTAGGGATGGAGTAATCACTGTTAAGGATGGTAAGACACTCACTGATGAACTGGAAATCATTGAAGGTATGAAATTTGATAGAGGTTACATTTCACCATATTTCATCAACTCATCCAAAGGTGCCAAAGTTGAATTCCAAGATGCACTAGTATTATTTTCTGAAAAGAAAATCAGCAATGTACAAACAATGATTCCTGCTTTGGAAATGGCAAACCAGCAGAGAAAGCCTCTAGTTATCATTGCTGAAGATGTTGATGGTGAAGCCCTCTCCACATTGGTTGTGAACAGGTTGAAGATTGGTCTTCAGGTTGCAGCTGTTAAGGCACCAGGCTTCGGTGACAACCGCAAAGCTACCCTGAGCGATATGGCTATTGCTACGGGCGGTGTAATCTTCGGAGATGATGCCAACTTGATTAAGATGGAGGATGTTCAGTTGTCCGACTTGGGTCAAGTAGGAGAGGTTATTATAACAAAAGACGACACTCTTCTTCTTAAAGGAAAAGGAAAGAAAGCTGATATTGACAGAAGAGCTGAACAAATCCGTGACCAGATTCAAGAGACAACATCAGAGTATGAGAAAGAGAAATTGCAGGAGCGTCTAGCCAGACTTGCTTCTGGTGTGGCAGTTCTTCATGTGGGAGGCTCAAGTGAGGTTGAAGTCAATGAGAAAAAGGACAGAGTAAATGATGCTCTTAATGCTACAAGAGCTGCCGTTGAAGAAGGTATTGTCCCAGGTGGTGGTGCAGCTCTTTTGAGGTGTATACCTGATCTTGAAACTTTGAAAACCGCTAACTCAGATCAAGCGACTGGAGTTGAAATTGTTAAGAAGGCTCTCAGGATGCCATGTATGACAATAGCCCGTAATGCTGGTATTGATGGTGCTGTTGTAGTTGCTAAAGTTGAAGATTTAGGACCTGAGTTTGGATATGATGCCCTTAACAATGAATATGTAAACATGATTGAAAAGGGAATCATTGACCCTACTAAAGTAGTGAGAACTGCACTTACAGATGCTAGCGGTGTTGCATCCCTCCTCACAACAGCTGAAGCAGTTATCTGTGAAATCCCACAAGAGAAGGAGCCTAACCCTATGGCGGGTATGGGTGGCATGGGTGGTATGGGTGGCATGGGTGGAATGATGTAA
