# Supplementary material for: Stability Evaluation of Reference Genes in Gynaephora qinghaiensis (Lepidoptera: Lymantriidae) for qRT-PCR Normalization
Source: Insects. 2025 Oct 1;16(10):1019. doi: 10.3390/insects16101019 (PMC12564365; doi:10.3390/insects16101019)
Supplement: Supplementary file 1 [file insects-16-01019-s001.zip › Appendix B.txt]

>Seq1 AK
MEGYPFNPCLTEAQYKEMEEKVSSTLSGLEGELKGTFYPLTGMSKEVQQQ
LIDDHFLFKEGDRFLQAANACRFWPTGRGIYHNENKSFLVWCNEEDHLRL
ISMQMGGDLKQVYKRLVTAVNDIEKRIPFSHDDRLGFLTFCPTNLGTTVR
ASVHIKLPKLAADKAKLEEVASKYHLQVRGTRGEHTEAEGGVYDISNKRR
MGLTEYDAVKEMYDGIAELIKIEKSL
>Seq2 EF1-a
MDSTEPPYSESRFEEIKKEVSSYIKKIGYNPAAVAFVPISGWHGDNMLEP
STKMPWFKGWMVERKEGKAEGKCLIEALDAILPPARPTDKPLRLPLQDVY
KIGGIGTVPVGRVETGILKPGTIVVFAPANITTEVKSVEMHHEALQEAVP
GDNVGFNVKNVSVKELRRGYVAGDSKNNPPKGAADFTAQVIVLNHPGQIS
NGYTPVLDCHTAHIACKFAEIKEKVDRRTGKSTEENPKSIKSGDAAIVNL
VPSKPLCVESFQEFPPLGRFAVRDMRQTVAVGVIKAVNFKDASGGKTTKA
AEKAAKGKK
>Seq3 GAPDH
MSKIGINGFGRIGRLVLRAAVDKGAQVVAINDPFIGLDYMVYLFKYDSTH
GRFKGTVEVQDGFLVVNGNKISVFSERDPKAIPWGKAGAEYIVESTGVFT
TTEKASAHLEGGAKKVIISAPSADAPMFVVGVNLEAYDPSYKVISNASCT
TNCLAPLAKVIHDNFEIVEGLMTTVHATTATQKTVDGPSGKLWRDGRGAQ
QNIIPASTGAAKAVGKVIPALNGKLTGMAFRVPVANVSVVDLTVRLGKPA
SYDAIKQKVKEAAQGPLKGILDYTEEQVVSSDFIGDTHSSIFDAAAGISL
NENFVKLISWYDNEFGYSNRVIDLIKYIQTKD
>Seq4 RPL7
MVATTAKKAAAEKKPVKGKEDSKKLPAVPESVLKHRKRRDALRTRRLQIT
LKRRSAAVKKRKEIFKRAEQYVKEYRIRERDEIRLARQARNRGNYYVPGE
AKLAFVIRIRGINQVSPKVRKVLQLFRLRQINNGVFVRLNKATVNMLRIA
EPYIAWGYPNLKSVRELVYKRGFAKVNGQRVPLTSNTIVEQKLGKQNIIC
VEDLIHEIFSVGEKFKYASNFLWPFKLNNPTGGWRKKTIHYVDGGDFGNR
EDKINELLRRMV
>Seq5 RPL19
MSSLKLQKRLAASVMRCGKKKVWLDPNEINEIANTNSRQNIRKMIKDGLV
IKKPVAVHSRARVRKNTEARRKGRHCGFGKRRGTANARMPQKELWVQRQR
VLRKLLLKYRTAKKIDRHLYHALYMKAKGNVFKNKRVLMEYIHRKKAEKA
RTKMLSDQAEARRNKVKEARKRREERIAAKKEELLQTFAREDEAAVTAKK
>Seq6 RPS15
MAEVDETLKKKRTFRKFTFRGVDLDQLLDMPNEQLMELMHARARRRFARG
LKRKPMALVKKLRRAKKEAPPNEKPEIVKTHLRNMIIVPEMVGSIVGIYN
GKTFNQVEIKPEMIGHYLGEFSVTYKPVKHGRPGIGATHSSRFIPLK
>Seq7 RPS18
MSNPRQYKIPDWFLNRQKDIVDGKYSQLTSSNLDSKLREDLERLKKIRAH
RGMRHYWGLRVRGQHTKTTGRRGRTVGVSKKK
>Seq8 Troponin C
MSCSRLTSRRNTTDDSQIIMLRQAFSMFDSQKEGKIEKEKVQTILSTMVH
NYDDLELDQMLDSEDAEGCGKVNFDSFVRVATHFLDEDDEALQKELKEAF
RLYDKEGNGYIPTSSLREILAALDEQLTPDQVDEMIAEIDKDSSGTVDFD
EFMAMMTGD
>Seq9 a-TUB
MRECISVHIGQAGVQIGNACWELYCLEHGIQPDGQMPSDKTLGGGDDSFN
TFFSETGAGKHVPRAVFVDLEPTVVDEVRTGTYRQLFHPEQLITGKEDAA
NNYARGHYTIGKEIVDVVLDRMRKLADQCTGLQGFLVFHSFGGGTGSGFT
SLLMERLSVDYGKKSKLEFSIYPAPQVSTAVVEPYNSILTTHTTLEHSDC
AFMVDNEAIYDICRRNLDIERPTYTNLNRLIGQIVSSITASLRFDGALNV
DLTEFQTNLVPYPRIHFPLATYAPVISAEKAYHEQLTVAEITNACFEPAN
QMVKCDPRHGKYMACCMLYRGDVVPKDVNAAIATIKTKRTIQFVDWCPTG
FKVGINYQPPTVVPGGDLAKVQRAVCMLSNTTAIAEAWARLDHKFDLMYA
KRAFVHWYVGEGMEEGEFSEAREDLAALEKDYEEVGVDSTEGELDEENEY
>Seq10 Cyclin A
MAFRIHEDQENSNLGLRKDNADLYTNQRRALGDLNQFGCNQTRNLKLGLT
NGPCKVQEENRAMRQIKNEKNIVLPVAQFRAFSVYEDKPTEAEIKKKETY
KPFTAKDTKKDSIFISNENVKTLYPKADKKPDCLIEATQTRAPLQDKKNV
VESPMSVVDTSVLSMSVSKNESQIIEDEDTTTAQTDRELFFHVIEYRQDI
YEYMKEIEVKNRANPRYMRKQPDITHMMRSILIDWLVEVCDEYGQQSETL
HLAVSYVDRFLSYMSVVRTKLQLVGTAATYIAAKYEEVYPPEVSEFVYIT
DDTYTKREVLRMEHLILKVLSFDLSTPTSLAFLSLYCISNGLSKKTFHLA
SYLAELCLLEADPYLQFKPSIIAASALATARHCLLCENCSIEDQIKIELQ
DVKNASIKTACADIAWPTILESCSGYSLSDLEPCIIELARTHSHASSQPY
RAIPDKYKSNKFEGVSLIEPRPMYPVPKYQPPAPAANARSS
>Seq11 RPL15
MGAYRYIQELYRKKLSDVMRFLLRIRVWQYRQLTRMHRAPRPTRPDKARR
LGYRAKQGYVVFRIRVRRGGRKRPVPKGATYGKPKSQGVNQLKPTRNLQS
IAEERVGRRCGGLRVLNSYWVAQDSSYKYFEVILVDPSHKAIRRDPKINW
IVNAVHKHREMRGLTSAGRSSRGLGKGHRFSQTKGGSRRAAWIRRNTLQL
HRKR
>Seq12 RPL17
MGRYSREPDNPAKSCKARGSNLRVHFKNTYETAMAIRKLPLRRAVRYLKN
VTEQKECIPFRRFNGGVGRCAQAKQFGTTQGRWPKKSAEFLLQLLRNAES
NADYKGLDVDRLVIDHIQVNRAPCLRRRTYRAHGRINPYMSSPCHIEVCL
SEREDAVARAAPTDDAPAKKKLSKKKLARQKEKMMRE
>Seq13 RPS8
MGISRDHWHKRRATGGKRAPIRKKRKYELGRPAANTKLGAQRIHLVRSRG
GNTKFRALRLDTGNFSWGSECSTRKTRIIDVVYNASNNELVRTKTLVKNA
IVVVDATPFRQWYESHYLQPLGRKKGAKLTEAEDAIINKKRSQKTAKKYV
ARQRTSKVEGPIEEQFHTGRLLGESNFLFMNINHNFYSNMCKRKQCSS
>Seq14 HSP60
MLRLPRVVRQTVSIHKAHQFSRLYAKDVRFGADVRALMLQGVDVLADAVA
VTMGPKGRNVILEQSWGSPKITKDGVTVAKGVELKDKFQNIGAKLVQNVA
NNTNEEAGDGTTTATVLARAIAKEGFEKISKGANPIEIRRGVMLAVDTVK
EKLKSMSKPVTTPEEIAQVATISANGDLAIGKLIADAMKKVGRDGVITVK
DGKTLTDELEIIEGMKFDRGYISPYFINSSKGAKVEFQDALVLFSEKKIS
NVQTMIPALEMANQQRKPLVIIAEDVDGEALSTLVVNRLKIGLQVAAVKA
PGFGDNRKATLSDMAIATGGVIFGDDANLIKMEDVQLSDLGQVGEVIITK
DDTLLLKGKGKKADIDRRAEQIRDQIQETTSEYEKEKLQERLARLASGVA
VLHVGGSSEVEVNEKKDRVNDALNATRAAVEEGIVPGGGAALLRCIPDLE
TLKTANSDQATGVEIVKKALRMPCMTIARNAGIDGAVVVAKVEDLGPEFG
YDALNNEYVNMIEKGIIDPTKVVRTALTDASGVASLLTTAEAVICEIPQE
KEPNPMAGMGGMGGMGGMGGMM
